# Supplementary material for: Erasable labeling of neuronal activity using a reversible calcium marker
Source: eLife. 2020 Sep 15;9:e57249. doi: 10.7554/eLife.57249 (PMC7492087; doi:10.7554/eLife.57249)
Supplement: Source code 1. [file elife-57249-code1.docx.zip]

Archive with 1 entries (1 files):
- SourceCode.docx
